# Supplementary material for: Assessing Trans-Inhibition of OATP1B1 and OATP1B3 by Calcineurin and/or PPIase Inhibitors and Global Identification of OATP1B1/3-Associated Proteins
Source: Pharmaceutics. 2023 Dec 31;16(1):63. doi: 10.3390/pharmaceutics16010063 (PMC10818623; doi:10.3390/pharmaceutics16010063)
Supplement: Supplementary file 1 [file pharmaceutics-16-00063-s001.zip]

Archive with 1 entries (1 files):
- pharmaceutics-2629617-supplementary.pdf
